# Supplementary material for: Early Pregnancy Immune Signatures May Distinguish Aneuploid Miscarriage from Euploid Pregnancy Loss and Live Birth
Source: Int J Mol Sci. 2026 Mar 20;27(6):2823. doi: 10.3390/ijms27062823 (PMC13026564; doi:10.3390/ijms27062823)
Supplement: Supplementary file 1 [file ijms-27-02823-s001.zip]

Archive with 1 entries (1 files):
- ijms-4180845-Supplementary Table S1.xlsx
