# Supplementary material for: Early Pregnancy Immune Signatures May Distinguish Aneuploid Miscarriage from Euploid Pregnancy Loss and Live Birth
Source: Int J Mol Sci. 2026 Mar 20;27(6):2823. doi: 10.3390/ijms27062823 (PMC13026564; doi:10.3390/ijms27062823)
Supplement: Supplementary file 1 [file ijms-27-02823-s001.zip › ijms-4180845-Supplementary Table S1.xlsx]

## Sheet: Baseline characteristics
Patient ID	Patient age at pregnancy resolution (years)	Gestational age at sampling (week)	Gestational age at pregnancy resolution (week)	Outcome group (0-euploid miscarriage, 1-aneuploid miscarriage, 2-live birth)
P04735	43	6	8.7	0
P05428	42	6.9	37.6	2
P06439	47	9.3	12.3	1
P10483	44	6	8.1	0
P11847	47	6.7	7.6	1
P11892	47	6	9.7	0
P12067	47	5.9	9.1	0
P12094	42	7.3	9	1
P12864	32	9.1	40.6	2
P14286	23	6.3	37.9	2
P14570	40	9.7	39.6	2
P14726	36	6	8	0
P15693	39	11.6	37.3	2
P17360	35	7	40.6	2
P17405	37	11	38.7	2
P18952	35	7.3	37.7	2
P20479	38	8.9	37.7	2
P20541	34	6.3	38.6	2
P21374	26	7.3	41	2
P21968	47	6	39.6	2
P22817	47	6.6	8	0
P23195	33	8.1	40.4	2
P23870	24	6.7	40.3	2
P24066	37	6.1	8	1
P24681	45	7.9	38.3	2
P26074	34	10.4	13.3	0
P26711	38	6.9	38.9	2
P26839	44	8.7	38.7	2
P27590	47	5.9	8	0
P28450	38	7.3	40.7	2
P28953	42	6.6	9	1
P29587	24	6.4	39.9	2
P29640	32	6.6	9	1
P30892	41	6.4	38.1	2
P31240	47	7.4	40.7	2
P31297	37	7.6	38.1	2
P31905	42	6	7.9	0
P32741	32	8.6	38.3	2
P33268	28	7	8	0
P34265	41	8.3	40.4	2
P34712	27	6	38	2
P35214	32	9.7	40.1	2
P35609	47	7.9	41.1	2
P35672	39	6.4	38	2
P35974	41	5.9	8	1
P37104	45	6.7	40.3	2
P37186	46	9.6	39.4	2
P37495	33	8.4	14.3	1
P39044	47	6	8.4	0
P40137	39	6.4	38.9	2
P40771	28	8.3	11.1	0
P41902	46	10.7	39.7	2
P41968	37	6	8	1
P43017	47	7.3	9	1
P43976	46	6.1	40	2
P44603	44	6	8	1
P44758	33	10.7	38	2
P46320	31	7	37.9	2
P48095	28	9.6	37.6	2
P48106	46	8	37.3	2
P49716	27	7	38.1	2
P49816	42	6.1	38.7	2
P50691	45	8.6	10.3	0
P51764	38	6.7	39.6	2
P52488	33	6	9	1
P53017	25	6.3	40	2
P53084	47	8.9	38.4	2
P53462	24	5.9	9	1
P54190	37	9.3	38.7	2
P54379	28	10.1	37.6	2
P57018	46	10.7	40.7	2
P57219	45	6.4	12.1	0
P57311	45	6.7	40.3	2
P57360	39	6.1	8	0
P57482	45	6.3	39.7	2
P58317	41	6	8	1
P58392	35	11.3	37.4	2
P60793	43	10	38.1	2
P60825	46	6	40.1	2
P60841	41	6.7	38.4	2
P61507	38	9.1	13.3	0
P62048	37	6.4	38.6	2
P62913	43	7.7	37.4	2
P65247	31	6.9	38.9	2
P65524	43	6	8	1
P66302	33	6.6	9.2	0
P66459	29	6.3	39.4	2
P66734	39	6	38.4	2
P67831	40	6.4	8	1
P68429	46	6	38.1	2
P69053	30	7	40.3	2
P69132	42	7.1	10.4	0
P69348	35	10.1	38.3	2
P69520	41	9.9	39.4	2
P70193	45	5.9	7.9	1
P70611	46	7.9	13.7	1
P70935	39	6	8	0
P71904	47	6.4	40.1	2
P71966	45	6.1	40	2
P72034	38	10.7	39.4	2
P72480	28	6.3	39.9	2
P73418	30	6.3	7.9	0
P73655	33	9.7	38.6	2
P74206	30	6.4	8	1
P74289	43	6.6	40.9	2
P76044	31	6.1	8	0
P76091	36	6.9	37.3	2
P76811	37	6.9	37.7	2
P77142	34	6.9	8	1
P77625	36	11.3	40.6	2
P78502	45	6.7	37.9	2
P79843	27	10.3	37.9	2
P80715	38	7.3	10	1
P81246	46	7.7	39.3	2
P81530	39	6.3	39.3	2
P82017	35	6.1	39	2
P83205	38	6.3	8	1
P84210	47	7.7	40.7	2
P84273	40	6.4	7.7	0
P84611	47	11.3	14.1	0
P84763	41	6.6	39.3	2
P86403	45	8.1	39.3	2
P86452	34	6.4	8	1
P86920	36	6.6	40.3	2
P87605	45	6.6	37.6	2
P88126	30	6.1	7.3	0
P88652	26	7.4	40.1	2
P88834	39	10.1	38	2
P90276	46	6.9	8	1
P90418	32	9.3	38.3	2
P90537	47	11.1	40.1	2
P90561	41	11.6	39.3	2
P91528	36	6.7	11.6	1
P91854	36	7	8	0
P93147	44	11.1	40.1	2
P93304	43	7	40.6	2
P94172	47	11.3	38.7	2
P94821	29	6.3	39.7	2
P95406	42	6	8	0
P95473	37	6.7	39.9	2
P95860	45	6.6	39.1	2
P96170	38	7.3	10.4	1
P98341	47	5.9	8	0
P99014	41	7	38.4	2
